# Supplementary material for: Successful development of molecular diagnostic technology combining mini-barcoding and high-resolution melting for traditional Chinese medicine agarwood species based on single-nucleotide polymorphism in the chloroplast genome
Source: Front Plant Sci. 2024 Jul 31;15:1405168. doi: 10.3389/fpls.2024.1405168 (PMC11322813; doi:10.3389/fpls.2024.1405168)
Supplement: Supplementary file 1 [file DataSheet_1.zip]

Archive with 3 entries (3 files):
- Figure S1.TIF
- Figure S2.TIF
- Tables S1 - S4.docx
